# Supplementary material for: The inhibitory control of pheasants (Phasianus colchicus) weakens when previously learned environmental information becomes unpredictable
Source: Anim Cogn. 2019 Dec 16;23(1):189–202. doi: 10.1007/s10071-019-01328-4 (PMC6981107; doi:10.1007/s10071-019-01328-4)
Supplement: Supplementary file 1 — Supplementary material 1 (CSV 24 kb) [file 10071_2019_1328_MOESM1_ESM.csv]

Bird	Pen	Sex	Tarsus	Wing	Mass	Condition	Thwarted	TrialsCompleted	X.first	X.80	Hi/LoX.80	Total interactions with tube before testing	HiLoInteractions	BW	Solve	Latency	Peck	Test	ScaleCond	ScaleTotInt
1053	A	M	74.4	214	780	0.001893982	Control	80	0.483572134	0.851473652	1	8	1	1	1	1	7	First	0.1893982	0.8
1095	D	F	64.2	191	610	0.002305286	Control	90	0.324304353	0.956823076	1	8	1	1	1	1	1	First	0.2305286	0.8
1083	D	M	76.4	202	700	0.001569705	Control	80	0.351999054	0.798268746	0	8	1	1	1	1	0	First	0.1569705	0.8
1141	B	F	61.1	187	480	0.002104348	Control	80	0.393434819	0.873619182	1	8	1	1	1	3	10	First	0.2104348	0.8
1067	A	M	74.8	212	790	0.001887654	Control	90	0.496505603	0.801889438	1	8	1	1	1	4	20	First	0.1887654	0.8
1050	A	M	73.9	201	750	0.001858352	Control	80	0.689741258	0.804469991	1	8	1	1	1	4	12	First	0.1858352	0.8
1086	D	F	68.1	197	570	0.001804818	Control	80	0.54457712	0.768325946	0	5	0	2	1	4	9	First	0.1804818	0.5
1079	D	M	75	203	850	0.002014815	Control	80	0.310607099	0.774385505	0	8	1	1	1	5	14	First	0.2014815	0.8
1117	B	F	78.4	194	720	0.001494116	Control	80	0.407315376	0.848622064	1	8	1	2	1	5	18	First	0.1494116	0.8
1046	A	F	66.1	189	550	0.001904401	Control	80	0.346953663	0.955361599	1	8	1	2	1	5	18	First	0.1904401	0.8
1027	C	F	54	181	540	0.003429355	Control	80	0.463667211	0.790006226	0	8	1	8	1	5	5	First	0.3429355	0.8
1116	B	M	68.3	204	640	0.002008713	Control	80	0.355756048	0.865378366	1	8	1	1	1	6	13	First	0.2008713	0.8
1113	B	F	60.4	187	550	0.002496042	Control	80	0.59195119	0.906104896	1	8	1	1	1	6	20	First	0.2496042	0.8
1057	A	M	72.3	204	720	0.001905099	Control	80	0.783313701	0.791647033	0	5	0	2	1	6	11	First	0.1905099	0.5
1042	C	M	69.6	190	650	0.001927905	Control	80	0.422896321	0.838264403	1	8	1	4	1	6	25	First	0.1927905	0.8
1136	B	M	72	205	610	0.001634302	Control	100	0.610095201	0.750955192	0	7	0	1	1	7	3	First	0.1634302	0.7
1072	A	M	70.4	198	660	0.001891585	Control	79	0.533245805	0.887581887	1	8	1	3	1	7	17	First	0.1891585	0.8
1111	B	F	67	188	620	0.002061424	Control	80	0.549619662	0.764257641	0	6	0	1	1	8	9	First	0.2061424	0.6
1110	B	M	68.4	193	560	0.001749926	Control	80	0.51710225	0.768952982	0	8	1	1	1	9	25	First	0.1749926	0.8
1122	B	M	73.6	202	750	0.001881169	Control	80	0.424192013	0.780461788	0	8	1	1	1	9	16	First	0.1881169	0.8
1043	A	M	69.1	206	680	0.002060985	Control	80	0.823436602	0.609405697	0	8	1	1	1	10	33	First	0.2060985	0.8
1023	C	M	69.9	193	600	0.001756789	Control	80	0.665735702	0.65925425	0	6	0	6	1	10	8	First	0.1756789	0.6
1098	D	F	64.8	196	580	0.002131587	Control	80	0.645751396	0.837939717	1	8	1	1	1	11	26	First	0.2131587	0.8
1134	D	F	65.4	196	650	0.0023237	Control	80	0.335411417	0.731525523	0	8	1	29	1	11	29	First	0.23237	0.8
1054	A	M	73	194	760	0.001953642	Control	90	0.694070667	0.724098527	0	8	1	2	1	12	47	First	0.1953642	0.8
1018	C	F	65	188	650	0.002366864	Control	80	0.550031981	0.825778974	1	8	1	2	1	12	38	First	0.2366864	0.8
1032	C	F	69	181	650	0.001978637	Control	80	0.324141693	0.923713188	1	7	0	1	1	13	43	First	0.1978637	0.7
1109	B	F	64.5	192	500	0.001863335	Control	80	0.532258426	0.905246927	1	8	1	2	1	13	15	First	0.1863335	0.8
1049	A	M	69.4	208	670	0.002004455	Control	90	0.556218605	0.87819213	1	8	1	1	1	15	13	First	0.2004455	0.8
1028	C	F	64.3	190	510	0.001918392	Control	80	0.428131557	0.777342217	0	6	0	2	1	15	17	First	0.1918392	0.6
1052	A	M	69.8	197	630	0.001852569	Control	90	0.509661054	0.872259866	1	8	1	2	1	16	20	First	0.1852569	0.8
1012	C	M	69.8	204	650	0.00191138	Control	80	0.405795247	0.832181485	1	8	1	3	1	16	6	First	0.191138	0.8
1138	B	F	63.5	192	610	0.002382367	Control	90	0.405758548	0.705999181	0	5	0	2	1	18	33	First	0.2382367	0.5
1068	A	M	72.9	219	700	0.001806822	Control	80	0.401958378	0.868502569	1	8	1	1	1	20	50	First	0.1806822	0.8
1019	C	M	70.2	211	610	0.001763269	Control	80	0.50298066	0.90488995	1	6	0	2	1	24	22	First	0.1763269	0.6
1100	D	M	69.9	201	570	0.00166895	Control	80	0.472741384	0.783021923	0	8	1	1	1	25	34	First	0.166895	0.8
1088	D	F	63.6	183	610	0.002371147	Control	80	0.649460902	0.747519624	0	8	1	2	1	26	5	First	0.2371147	0.8
1119	B	M	68.2	212	720	0.002269757	Control	81	0.574395964	0.704522126	0	2	0	2	1	34	12	First	0.2269757	0.2
1126	B	M	71.1	202	740	0.002058842	Control	79	0.446830847	0.64189862	0	7	0	1	1	37	31	First	0.2058842	0.7
1107	D	F	65.7	184	510	0.001798349	Control	80	0.361425618	0.877340452	1	7	0	2	1	37	7	First	0.1798349	0.7
1140	B	M	61.5	191	600	0.002579443	Control	90	0.641530426	0.779870878	0	5	0	3	1	58	19	First	0.2579443	0.5
1071	A	M	75.6	204	750	0.001735785	Control	80	0.61462741	0.560018	0	7	0	1	1	68	12	First	0.1735785	0.7
1123	D	M	70.9	197	650	0.001823789	Control	80	0.522075888	0.895275918	1	6	0	1	1	70	36	First	0.1823789	0.6
1031	C	M	75.2	213	820	0.001928237	Control	80	0.308880885	0.87954169	1	8	1	2	1	81	32	First	0.1928237	0.8
1025	C	F	64.9	193	550	0.002012003	Control	80	0.367006379	0.93880066	1	0	0	4	1	86	5	First	0.2012003	0
1094	D	M	75.2	192	770	0.001810661	Control	80	0.659918751	0.919404148	1	8	1	1	1	89	57	First	0.1810661	0.8
1102	D	M	70.4	214	650	0.001862925	Control	80	0.467888402	0.877682589	1	7	0	1	1	105	49	First	0.1862925	0.7
1015	C	F	70	203	650	0.001895044	Control	90	0.408600097	0.948530247	1	8	1	2	1	152	57	First	0.1895044	0.8
1024	C	F	65.7	193	650	0.002292014	Control	90	0.461334533	0.806879641	1	7	0	2	1	166	16	First	0.2292014	0.7
1029	C	F	67.4	191	700	0.002286222	Control	87	0.469073573	0.901647901	1	8	1	2	1	187	57	First	0.2286222	0.8
1080	D	M	72.2	211	590	0.001567619	Control	80	0.430511269	0.867352127	1	8	1	2	1	249	57	First	0.1567619	0.8
1074	A	F	67.8	203	650	0.002085568	Control	81	0.629822643	0.887753049	1	2	0	1	0	300	20	First	0.2085568	0.2
1092	D	M	67.9	199	750	0.002395808	Control	80	0.484099546	0.833113121	1	8	1	1	0	300	13	First	0.2395808	0.8
1070	A	M	72.2	204	660	0.001753607	Control	80	0.583689966	0.780140552	0	1	0	2	0	300	15	First	0.1753607	0.1
1059	A	M	77	211	790	0.001730434	Control	80	0.729458614	0.643411657	0	0	0	3	0	300	24	First	0.1730434	0
1039	C	F	63.4	184	590	0.002315177	Control	80	0.560824205	0.837631608	1	1	0	3	0	300	11	First	0.2315177	0.1
1073	C	M	74.8	212	760	0.001815971	Control	80	0.693798811	0.801135722	1	2	0	3	0	300	18	First	0.1815971	0.2
1081	D	M	72.4	214	810	0.002134368	Control	90	0.546542531	0.853245336	1	1	0	53	0	300	4	First	0.2134368	0.1
1137	B	F	66.5	191	600	0.002040264	Control	80	0.32044337	0.804598222	1	2	0	3	0	300	13	First	0.2040264	0.2
1128	B	F	66.1	189	550	0.001904401	Control	80	0.567308798	0.833223032	1	7	0	3	0	300	5	First	0.1904401	0.7
1092	D	M	67.9	199	750	0.002395808	Control	80	0.484099546	0.833113121	1	8	1	1	1	2	6	Second	0.2395808	0.8
1141	B	F	61.1	187	480	0.002104348	Control	80	0.393434819	0.873619182	1	8	1	1	1	2	1	Second	0.2104348	0.8
1032	C	F	69	181	650	0.001978637	Control	80	0.324141693	0.923713188	1	7	0	2	1	3	12	Second	0.1978637	0.7
1057	A	M	72.3	204	720	0.001905099	Control	80	0.783313701	0.791647033	0	5	0	3	1	3	2	Second	0.1905099	0.5
1018	C	F	65	188	650	0.002366864	Control	80	0.550031981	0.825778974	1	8	1	4	1	3	4	Second	0.2366864	0.8
1100	D	M	69.9	201	570	0.00166895	Control	80	0.472741384	0.783021923	0	8	1	1	1	4	14	Second	0.166895	0.8
1050	A	M	73.9	201	750	0.001858352	Control	80	0.689741258	0.804469991	1	8	1	2	1	4	8	Second	0.1858352	0.8
1072	A	M	70.4	198	660	0.001891585	Control	79	0.533245805	0.887581887	1	8	1	4	1	4	5	Second	0.1891585	0.8
1046	A	F	66.1	189	550	0.001904401	Control	80	0.346953663	0.955361599	1	8	1	9	1	4	6	Second	0.1904401	0.8
1031	C	M	75.2	213	820	0.001928237	Control	80	0.308880885	0.87954169	1	8	1	1	1	5	6	Second	0.1928237	0.8
1029	C	F	67.4	191	700	0.002286222	Control	87	0.469073573	0.901647901	1	8	1	1	1	5	5	Second	0.2286222	0.8
1113	B	F	60.4	187	550	0.002496042	Control	80	0.59195119	0.906104896	1	8	1	1	1	5	10	Second	0.2496042	0.8
1095	D	F	64.2	191	610	0.002305286	Control	90	0.324304353	0.956823076	1	8	1	1	1	6	24	Second	0.2305286	0.8
1028	C	F	64.3	190	510	0.001918392	Control	80	0.428131557	0.777342217	0	6	0	2	1	6	8	Second	0.1918392	0.6
1054	A	M	73	194	760	0.001953642	Control	90	0.694070667	0.724098527	0	8	1	2	1	7	11	Second	0.1953642	0.8
1067	A	M	74.8	212	790	0.001887654	Control	90	0.496505603	0.801889438	1	8	1	2	1	7	26	Second	0.1887654	0.8
1136	B	M	72	205	610	0.001634302	Control	100	0.610095201	0.750955192	0	7	0	2	1	8	26	Second	0.1634302	0.7
1109	B	F	64.5	192	500	0.001863335	Control	80	0.532258426	0.905246927	1	8	1	2	1	8	4	Second	0.1863335	0.8
1042	C	M	69.6	190	650	0.001927905	Control	80	0.422896321	0.838264403	1	8	1	7	1	8	15	Second	0.1927905	0.8
1119	B	M	68.2	212	720	0.002269757	Control	81	0.574395964	0.704522126	0	2	0	1	1	9	16	Second	0.2269757	0.2
1134	D	F	65.4	196	650	0.0023237	Control	80	0.335411417	0.731525523	0	8	1	1	1	9	36	Second	0.23237	0.8
1088	D	F	63.6	183	610	0.002371147	Control	80	0.649460902	0.747519624	0	8	1	1	1	9	16	Second	0.2371147	0.8
1102	D	M	70.4	214	650	0.001862925	Control	80	0.467888402	0.877682589	1	7	0	1	1	10	12	Second	0.1862925	0.7
1086	D	F	68.1	197	570	0.001804818	Control	80	0.54457712	0.768325946	0	5	0	4	1	10	9	Second	0.1804818	0.5
1012	C	M	69.8	204	650	0.00191138	Control	80	0.405795247	0.832181485	1	8	1	4	1	10	17	Second	0.191138	0.8
1015	C	F	70	203	650	0.001895044	Control	90	0.408600097	0.948530247	1	8	1	4	1	11	5	Second	0.1895044	0.8
1068	A	M	72.9	219	700	0.001806822	Control	80	0.401958378	0.868502569	1	8	1	5	1	12	5	Second	0.1806822	0.8
1071	A	M	75.6	204	750	0.001735785	Control	80	0.61462741	0.560018	0	7	0	6	1	12	13	Second	0.1735785	0.7
1116	B	M	68.3	204	640	0.002008713	Control	80	0.355756048	0.865378366	1	8	1	1	1	13	20	Second	0.2008713	0.8
1027	C	F	54	181	540	0.003429355	Control	80	0.463667211	0.790006226	0	8	1	3	1	15	26	Second	0.3429355	0.8
1094	D	M	75.2	192	770	0.001810661	Control	80	0.659918751	0.919404148	1	8	1	1	1	16	46	Second	0.1810661	0.8
1126	B	M	71.1	202	740	0.002058842	Control	79	0.446830847	0.64189862	0	7	0	1	1	17	14	Second	0.2058842	0.7
1138	B	F	63.5	192	610	0.002382367	Control	90	0.405758548	0.705999181	0	5	0	2	1	18	34	Second	0.2382367	0.5
1083	D	M	76.4	202	700	0.001569705	Control	80	0.351999054	0.798268746	0	8	1	1	1	22	37	Second	0.1569705	0.8
1043	A	M	69.1	206	680	0.002060985	Control	80	0.823436602	0.609405697	0	8	1	2	1	22	16	Second	0.2060985	0.8
1110	B	M	68.4	193	560	0.001749926	Control	80	0.51710225	0.768952982	0	8	1	9	1	30	45	Second	0.1749926	0.8
1024	C	F	65.7	193	650	0.002292014	Control	90	0.461334533	0.806879641	1	7	0	2	1	31	8	Second	0.2292014	0.7
1019	C	M	70.2	211	610	0.001763269	Control	80	0.50298066	0.90488995	1	6	0	2	1	42	23	Second	0.1763269	0.6
1080	D	M	72.2	211	590	0.001567619	Control	80	0.430511269	0.867352127	1	8	1	1	1	48	21	Second	0.1567619	0.8
1079	D	M	75	203	850	0.002014815	Control	80	0.310607099	0.774385505	0	8	1	1	1	52	51	Second	0.2014815	0.8
1023	C	M	69.9	193	600	0.001756789	Control	80	0.665735702	0.65925425	0	6	0	2	1	57	15	Second	0.1756789	0.6
1128	B	F	66.1	189	550	0.001904401	Control	80	0.567308798	0.833223032	1	7	0	4	1	57	5	Second	0.1904401	0.7
1123	D	M	70.9	197	650	0.001823789	Control	80	0.522075888	0.895275918	1	6	0	1	1	61	23	Second	0.1823789	0.6
1049	A	M	69.4	208	670	0.002004455	Control	90	0.556218605	0.87819213	1	8	1	2	1	70	30	Second	0.2004455	0.8
1053	A	M	74.4	214	780	0.001893982	Control	80	0.483572134	0.851473652	1	8	1	3	1	93	19	Second	0.1893982	0.8
1140	B	M	61.5	191	600	0.002579443	Control	90	0.641530426	0.779870878	0	5	0	29	1	118	26	Second	0.2579443	0.5
1052	A	M	69.8	197	630	0.001852569	Control	90	0.509661054	0.872259866	1	8	1	2	1	121	20	Second	0.1852569	0.8
1122	B	M	73.6	202	750	0.001881169	Control	80	0.424192013	0.780461788	0	8	1	2	1	144	19	Second	0.1881169	0.8
1117	B	F	78.4	194	720	0.001494116	Control	80	0.407315376	0.848622064	1	8	1	2	1	156	41	Second	0.1494116	0.8
1025	C	F	64.9	193	550	0.002012003	Control	80	0.367006379	0.93880066	1	0	0	2	1	228	24	Second	0.2012003	0
1081	D	M	72.4	214	810	0.002134368	Control	90	0.546542531	0.853245336	1	1	0	1	0	300	39	Second	0.2134368	0.1
1107	D	F	65.7	184	510	0.001798349	Control	80	0.361425618	0.877340452	1	7	0	1	0	300	40	Second	0.1798349	0.7
1039	C	F	63.4	184	590	0.002315177	Control	80	0.560824205	0.837631608	1	1	0	2	0	300	0	Second	0.2315177	0.1
1073	C	M	74.8	212	760	0.001815971	Control	80	0.693798811	0.801135722	1	2	0	2				Second	0.1815971	0.2
1074	A	F	67.8	203	650	0.002085568	Control	81	0.629822643	0.887753049	1	2	0	2				Second	0.2085568	0.2
1137	B	F	66.5	191	600	0.002040264	Control	80	0.32044337	0.804598222	1	2	0	3				Second	0.2040264	0.2
1059	A	M	77	211	790	0.001730434	Control	80	0.729458614	0.643411657	0	0	0	4				Second	0.1730434	0
1111	B	F	67	188	620	0.002061424	Control	80	0.549619662	0.764257641	0	6	0	5				Second	0.2061424	0.6
1070	A	M	72.2	204	660	0.001753607	Control	80	0.583689966	0.780140552	0	1	0	36				Second	0.1753607	0.1
1098	D	F	64.8	196	580	0.002131587	Control	80	0.645751396	0.837939717	1	8	1					Second	0.2131587	0.8
1121	B	M	74.8	209	850	0.00203102	Thwarted	90	0.450786272	0.829043517	1	8	1	1	1	1	0	First	0.203102	0.8
1125	B	F	68.5	186	600	0.001866722	Thwarted	80	0.652275072	0.872400696	1	8	1	1	1	2	3	First	0.1866722	0.8
1131	B	M	65.9	203	720	0.002515801	Thwarted	90	0.401529086	0.842116161	1	8	1	1	1	3	3	First	0.2515801	0.8
1066	A	M	72.4	213	600	0.001581013	Thwarted	80	0.375937801	0.91153468	1	8	1	2	1	4	10	First	0.1581013	0.8
1033	C	F	63.5	186	570	0.002226146	Thwarted	80	0.412513725	0.845200692	1	8	1	1	1	5	16	First	0.2226146	0.8
1044	A	F	64.5	193	530	0.001975135	Thwarted	100	0.562224555	0.911301805	1	8	1	1	1	5	11	First	0.1975135	0.8
1127	B	M	75.8	210	700	0.001607276	Thwarted	80	0.391515235	0.559420466	0	8	1	1	1	6	14	First	0.1607276	0.8
1104	D	F	66.9	201	620	0.002070682	Thwarted	80	0.561718526	0.817510424	1	8	1	1	1	6	20	First	0.2070682	0.8
1065	A	M	68.6	198	610	0.001889546	Thwarted	85	0.322965261	0.783792327	0	2	0	1	1	7	20	First	0.1889546	0.2
1103	D	F	65.4	191	550	0.001966208	Thwarted	80	0.598522247	0.675321386	0	8	1	1	1	9	13	First	0.1966208	0.8
1077	C	F	60.4	192	650	0.002949868	Thwarted	80	0.54457712	0.768325946	0	8	1	1	1	9	21	First	0.2949868	0.8
1139	B	F	61.9	173	430	0.001812995	Thwarted	80	0.210351979	0.924355515	1	8	1	2	1	9	30	First	0.1812995	0.8
1035	C	M	67.8	192	650	0.002085568	Thwarted	80	0.458371356	0.966403917	1	8	1	1	1	10	23	First	0.2085568	0.8
1132	B	F	63.3	179	570	0.002247314	Thwarted	80	0.681459308	0.668496575	0	6	0	1	1	11	16	First	0.2247314	0.6
1097	D	F	67.5	189	620	0.002015953	Thwarted	80	0.41259217	0.861985191	1	7	0	1	1	12	24	First	0.2015953	0.7
1093	B	F	67.5	192	630	0.002048468	Thwarted	80	0.256328603	0.897853902	1	8	1	1	1	14	34	First	0.2048468	0.8
1047	A	M	74.6	211	850	0.002047399	Thwarted	80	0.385811814	0.828318828	1	5	0	1	1	15	3	First	0.2047399	0.5
1013	C	F	60.5	188	540	0.002438527	Thwarted	80	0.551862679	0.783853872	0	8	1	1	1	15	38	First	0.2438527	0.8
1085	D	M	71.4	203	790	0.002170363	Thwarted	90	0.531868641	0.875665142	1	8	1	1	1	16	34	First	0.2170363	0.8
1099	D	M	68.2	206	550	0.001733842	Thwarted	80	0.457442928	0.850648336	1	8	1	1	1	16	31	First	0.1733842	0.8
1058	A	F	63.6	194	650	0.002526632	Thwarted	80	0.445624689	0.858102279	1	7	0	1	1	18	57	First	0.2526632	0.7
1112	B	M	68.9	202	670	0.002048411	Thwarted	80	0.435327456	0.829778739	1	8	1	1	1	18	30	First	0.2048411	0.8
1084	D	F	64.6	191	650	0.002411103	Thwarted	90	0.403226727	0.841146196	1	7	0	2	1	18	33	First	0.2411103	0.7
1041	C	F	63.5	192	550	0.002148036	Thwarted	80	0.480127758	0.666344106	0	8	1	1	1	19	63	First	0.2148036	0.8
1124	B	F	61.1	186	520	0.002279711	Thwarted	80	0.459052741	0.81303302	1	8	1	1	1	20	42	First	0.2279711	0.8
1055	A	M	69	201	710	0.00216128	Thwarted	80	0.544687632	0.829483649	1	8	1	4	1	23	70	First	0.216128	0.8
1062	A	F	58.9	183	410	0.002006494	Thwarted	17	0.930719946			0	0		1	24	6	First	0.2006494	0
1096	D	M	78.6	217	890	0.001832831	Thwarted	90	0.46800348	0.802812699	1	8	1	1	1	28	45	First	0.1832831	0.8
1090	D	F	64.2	190	550	0.002078536	Thwarted	85	0.477137326	0.761851201	0	2	0	3	1	28	14	First	0.2078536	0.2
1051	A	F	66.2	187	680	0.002343878	Thwarted	80	0.671258984	0.653666988	0	7	0	1	1	40	35	First	0.2343878	0.7
1129	B	F	64.4	196	590	0.002208993	Thwarted	80	0.672089572	0.702642262	0	6	0	1	1	53	69	First	0.2208993	0.6
1048	C	F	63.5	184	610	0.002382367	Thwarted	80	0.466350477	0.60765409	0	8	1	5	1	57	49	First	0.2382367	0.8
1135	B	F	64.5	192	610	0.002273268	Thwarted	80	0.49966773	0.717833212	0	8	1	1	1	59	37	First	0.2273268	0.8
1045	A	M	66.9	204	710	0.002371264	Thwarted	80	0.515842798	0.830205528	1	8	1	1	1	65	51	First	0.2371264	0.8
1106	D	F	67	192	620	0.002061424	Thwarted	90	0.483897237	0.809522912	1	6	0	1	1	71	40	First	0.2061424	0.6
1089	D	M	68.4	213	650	0.002031164	Thwarted	80	0.714378034	0.659764782	0	9	1	1	1	77	46	First	0.2031164	0.9
1078	D	M	74.8	207	800	0.001911548	Thwarted	80	0.342067588	0.902441721	1	8	1	1	1	80	63	First	0.1911548	0.8
1036	C	F	63.1	180	570	0.002268751	Thwarted	80	0.453151384	0.853377624	1	7	0	2	1	93	43	First	0.2268751	0.7
1060	A	F	70.1	192	680	0.001974035	Thwarted	80	0.370744821	0.802610216	1	7	0	1	1	100	21	First	0.1974035	0.7
1022	C	M	75.3	212	910	0.002131358	Thwarted	80	0.299597328	0.764156233	0	8	1	4	1	110	97	First	0.2131358	0.8
1016	C	M	75.5	206	760	0.001765927	Thwarted	90	0.532008766	0.796887106	0	8	1	4	1	160	34	First	0.1765927	0.8
1030	C	M	71.9	209	700	0.001883265	Thwarted	80	0.717988009	0.868078023	1	3	0	1	1	187	54	First	0.1883265	0.3
1091	D	M	76.4	198	850	0.00190607	Thwarted	90	0.547016432	0.787556667	0	8	1	1	1	220	71	First	0.190607	0.8
1105	D	F	65.4	193	560	0.002001957	Thwarted	67	0.576819416	0.81487413	1	0	0	1	0	300	19	First	0.2001957	0
1075	A	F	63.4	202	570	0.002236697	Thwarted	60	0.801454142	0.701459944	0	1	0	1	0	300	22	First	0.2236697	0.1
1101	D	F	67.6	192	610	0.001974648	Thwarted	80	0.447774998	0.71838696	0	3	0	1	0	300	43	First	0.1974648	0.3
1063	A	F	65.5	181	600	0.002135145	Thwarted	80	0.316992745	0.889001904	1	6	0	1	0	300	20	First	0.2135145	0.6
1087	D	M	69.7	202	650	0.001919619	Thwarted	80	0.441692565	0.655245917	0	7	0	1	0	300	60	First	0.1919619	0.7
1014	C	M	71.7	208	750	0.002034716	Thwarted	80	0.34832781	0.761832044	0	8	1	1	0	300	98	First	0.2034716	0.8
1061	A	F	67.1	194	600	0.00198602	Thwarted	93	0.376940713	0.786957543	0	8	1	1	0	300	18	First	0.198602	0.8
1021	C	M	71.2	191	710	0.001967063	Thwarted	90	0.576000972	0.883091437	1	8	1	1	0	300	75	First	0.1967063	0.8
1069	A	F	66.2	190	590	0.002033659	Thwarted	81	0.630855442	0.919078242	1	0	0	2	0	300	44	First	0.2033659	0
1037	C	F	69	194	610	0.001856875	Thwarted	80	0.467612197	0.921194158	1	2	0	2	0	300	44	First	0.1856875	0.2
1034	C	F	68.8	193	620	0.001903822	Thwarted	80	0.553643437	0.760983892	0	8	1	2	0	300	124	First	0.1903822	0.8
1130	B	F	65.3	193	570	0.002047082	Thwarted	79	0.311493217	0.681277693	0	3	0	6	0	300	26	First	0.2047082	0.3
1056	A	F	64.4	191	510	0.001909469	Thwarted	74	0.3999777	0.931897122	1	0	0	7	0	300	7	First	0.1909469	0
1120	B	F	67.4	197	600	0.001959619	Thwarted	80	0.674063312	0.574181988	0	8	1	2	1	300	13	First	0.1959619	0.8
1133	B	F	59.9	178	480	0.00223337	Thwarted	13	0.858890608			0	0	2				First	0.223337	0
1020	C	F	68.8	184	600	0.001842409	Thwarted	24	0.5	0.5	0	0	0	2				First	0.1842409	0
1096	D	M	78.6	217	890	0.001832831	Thwarted	90	0.46800348	0.802812699	1	8	1	1	1	1	9	Second	0.1832831	0.8
1016	C	M	75.5	206	760	0.001765927	Thwarted	90	0.532008766	0.796887106	0	8	1	3	1	2	5	Second	0.1765927	0.8
1097	D	F	67.5	189	620	0.002015953	Thwarted	80	0.41259217	0.861985191	1	7	0	1	1	3	2	Second	0.2015953	0.7
1125	B	F	68.5	186	600	0.001866722	Thwarted	80	0.652275072	0.872400696	1	8	1	1	1	3	5	Second	0.1866722	0.8
1041	C	F	63.5	192	550	0.002148036	Thwarted	80	0.480127758	0.666344106	0	8	1	2	1	3	1	Second	0.2148036	0.8
1087	D	M	69.7	202	650	0.001919619	Thwarted	80	0.441692565	0.655245917	0	7	0	1	1	4	4	Second	0.1919619	0.7
1124	B	F	61.1	186	520	0.002279711	Thwarted	80	0.459052741	0.81303302	1	8	1	1	1	4	3	Second	0.2279711	0.8
1035	C	M	67.8	192	650	0.002085568	Thwarted	80	0.458371356	0.966403917	1	8	1	1	1	4	7	Second	0.2085568	0.8
1121	B	M	74.8	209	850	0.00203102	Thwarted	90	0.450786272	0.829043517	1	8	1	2	1	4	12	Second	0.203102	0.8
1132	B	F	63.3	179	570	0.002247314	Thwarted	80	0.681459308	0.668496575	0	6	0	2	1	4	7	Second	0.2247314	0.6
1078	D	M	74.8	207	800	0.001911548	Thwarted	80	0.342067588	0.902441721	1	8	1	1	1	5	11	Second	0.1911548	0.8
1077	C	F	60.4	192	650	0.002949868	Thwarted	80	0.54457712	0.768325946	0	8	1	3	1	5	5	Second	0.2949868	0.8
1034	C	F	68.8	193	620	0.001903822	Thwarted	80	0.553643437	0.760983892	0	8	1	1	1	6	8	Second	0.1903822	0.8
1013	C	F	60.5	188	540	0.002438527	Thwarted	80	0.551862679	0.783853872	0	8	1	2	1	6	11	Second	0.2438527	0.8
1022	C	M	75.3	212	910	0.002131358	Thwarted	80	0.299597328	0.764156233	0	8	1	2	1	7	8	Second	0.2131358	0.8
1030	C	M	71.9	209	700	0.001883265	Thwarted	80	0.717988009	0.868078023	1	3	0	3	1	7	5	Second	0.1883265	0.3
1093	B	F	67.5	192	630	0.002048468	Thwarted	80	0.256328603	0.897853902	1	8	1	3	1	7	6	Second	0.2048468	0.8
1127	B	M	75.8	210	700	0.001607276	Thwarted	80	0.391515235	0.559420466	0	8	1	1	1	8	5	Second	0.1607276	0.8
1048	C	F	63.5	184	610	0.002382367	Thwarted	80	0.466350477	0.60765409	0	8	1	2	1	8	11	Second	0.2382367	0.8
1058	A	F	63.6	194	650	0.002526632	Thwarted	80	0.445624689	0.858102279	1	7	0	3	1	8	6	Second	0.2526632	0.7
1089	D	M	68.4	213	650	0.002031164	Thwarted	80	0.714378034	0.659764782	0	9	1	3	2	8	16	Second	0.2031164	0.9
1129	B	F	64.4	196	590	0.002208993	Thwarted	80	0.672089572	0.702642262	0	6	0	1	1	9	11	Second	0.2208993	0.6
1047	A	M	74.6	211	850	0.002047399	Thwarted	80	0.385811814	0.828318828	1	5	0	2	1	9	8	Second	0.2047399	0.5
1014	C	M	71.7	208	750	0.002034716	Thwarted	80	0.34832781	0.761832044	0	8	1	2	1	9	1	Second	0.2034716	0.8
1084	D	F	64.6	191	650	0.002411103	Thwarted	90	0.403226727	0.841146196	1	7	0	4	1	9	19	Second	0.2411103	0.7
1135	B	F	64.5	192	610	0.002273268	Thwarted	80	0.49966773	0.717833212	0	8	1	1	1	10	18	Second	0.2273268	0.8
1106	D	F	67	192	620	0.002061424	Thwarted	90	0.483897237	0.809522912	1	6	0	1	1	10	6	Second	0.2061424	0.6
1099	D	M	68.2	206	550	0.001733842	Thwarted	80	0.457442928	0.850648336	1	8	1	2	1	10	17	Second	0.1733842	0.8
1104	D	F	66.9	201	620	0.002070682	Thwarted	80	0.561718526	0.817510424	1	8	1	1	1	12	37	Second	0.2070682	0.8
1055	A	M	69	201	710	0.00216128	Thwarted	80	0.544687632	0.829483649	1	8	1	3	1	12	35	Second	0.216128	0.8
1131	B	M	65.9	203	720	0.002515801	Thwarted	90	0.401529086	0.842116161	1	8	1	1	1	13	28	Second	0.2515801	0.8
1091	D	M	76.4	198	850	0.00190607	Thwarted	90	0.547016432	0.787556667	0	8	1	2	1	14	18	Second	0.190607	0.8
1066	A	M	72.4	213	600	0.001581013	Thwarted	80	0.375937801	0.91153468	1	8	1	2	1	16	45	Second	0.1581013	0.8
1045	A	M	66.9	204	710	0.002371264	Thwarted	80	0.515842798	0.830205528	1	8	1	2	1	17	12	Second	0.2371264	0.8
1085	D	M	71.4	203	790	0.002170363	Thwarted	90	0.531868641	0.875665142	1	8	1	2	1	20	51	Second	0.2170363	0.8
1036	C	F	63.1	180	570	0.002268751	Thwarted	80	0.453151384	0.853377624	1	7	0	1	1	24	23	Second	0.2268751	0.7
1021	C	M	71.2	191	710	0.001967063	Thwarted	90	0.576000972	0.883091437	1	8	1	5	1	24	11	Second	0.1967063	0.8
1090	D	F	64.2	190	550	0.002078536	Thwarted	85	0.477137326	0.761851201	0	2	0	1	1	26	25	Second	0.2078536	0.2
1112	B	M	68.9	202	670	0.002048411	Thwarted	80	0.435327456	0.829778739	1	8	1	1	1	32	42	Second	0.2048411	0.8
1139	B	F	61.9	173	430	0.001812995	Thwarted	80	0.210351979	0.924355515	1	8	1	1	1	34	33	Second	0.1812995	0.8
1060	A	F	70.1	192	680	0.001974035	Thwarted	80	0.370744821	0.802610216	1	7	0	2	1	34	1	Second	0.1974035	0.7
1103	D	F	65.4	191	550	0.001966208	Thwarted	80	0.598522247	0.675321386	0	8	1	1	1	52	32	Second	0.1966208	0.8
1130	B	F	65.3	193	570	0.002047082	Thwarted	79	0.311493217	0.681277693	0	3	0	1	1	52	27	Second	0.2047082	0.3
1120	B	F	67.4	197	600	0.001959619	Thwarted	80	0.674063312	0.574181988	0	8	1	3	1	59	37	Second	0.1959619	0.8
1061	A	F	67.1	194	600	0.00198602	Thwarted	93	0.376940713	0.786957543	0	8	1	2	1	64	3	Second	0.198602	0.8
1101	D	F	67.6	192	610	0.001974648	Thwarted	80	0.447774998	0.71838696	0	3	0	2	1	75	14	Second	0.1974648	0.3
1033	C	F	63.5	186	570	0.002226146	Thwarted	80	0.412513725	0.845200692	1	8	1	3	1	138	14	Second	0.2226146	0.8
1105	D	F	65.4	193	560	0.002001957	Thwarted	67	0.576819416	0.81487413	1	0	0	3	0	300	0	Second	0.2001957	0
1037	C	F	69	194	610	0.001856875	Thwarted	80	0.467612197	0.921194158	1	2	0	3	0	300	18	Second	0.1856875	0.2
1051	A	F	66.2	187	680	0.002343878	Thwarted	80	0.671258984	0.653666988	0	7	0	4	0	300	20	Second	0.2343878	0.7
1044	A	F	64.5	193	530	0.001975135	Thwarted	100	0.562224555	0.911301805	1	8	1	4	0	300	7	Second	0.1975135	0.8
1063	A	F	65.5	181	600	0.002135145	Thwarted	80	0.316992745	0.889001904	1	6	0	6	0	300	0	Second	0.2135145	0.6
1133	B	F	59.9	178	480	0.00223337	Thwarted	13	0.858890608			0	0	2				Second	0.223337	0
1020	C	F	68.8	184	600	0.001842409	Thwarted	24	0.5	0.5	0	0	0	2				Second	0.1842409	0
1062	A	F	58.9	183	410	0.002006494	Thwarted	17	0.930719946			0	0	3				Second	0.2006494	0
1065	A	M	68.6	198	610	0.001889546	Thwarted	85	0.322965261	0.783792327	0	2	0	3				Second	0.1889546	0.2
1056	A	F	64.4	191	510	0.001909469	Thwarted	74	0.3999777	0.931897122	1	0	0	4				Second	0.1909469	0
1075	A	F	63.4	202	570	0.002236697	Thwarted	60	0.801454142	0.701459944	0	1	0	4				Second	0.2236697	0.1
1069	A	F	66.2	190	590	0.002033659	Thwarted	81	0.630855442	0.919078242	1	0	0	5				Second	0.2033659	0
