# Supplementary material for: The inhibitory control of pheasants (Phasianus colchicus) weakens when previously learned environmental information becomes unpredictable
Source: Anim Cogn. 2019 Dec 16;23(1):189–202. doi: 10.1007/s10071-019-01328-4 (PMC6981107; doi:10.1007/s10071-019-01328-4)
Supplement: Supplementary file 2 — Supplementary material 2 (CSV 24 kb) [file 10071_2019_1328_MOESM2_ESM.csv]

Bird	Pen	Sex	Tarsus	Wing	Mass	Condition	ScaleCond	Thwarted	TrialsCompleted	B0	B1	X.first	X.80	X.final	Y.80	first.10	last.10	maxCons1	critScore	TotTubeInteract	ScaleTotTubeInt	BW1	BW2	Solve1	Solve2	Latency1	Latency2	Peck1	Peck2	LogPeck1	LogPeck2	LogLat1	LogLat2	ScalePeck1	ScalePeck2
1012	C	M	69.8	204	650	0.00191138	1.91138	0	80	-0.406470722	0.025095477	0.405795247	0.832181485	0.832181485	71.43777744	4	7	13	71	8	0.8	3	4	1	1	16	10	6	17	0.84509804	1.255272505	1.204119983	1	0.6	1.7
1015	C	F	70	203	650	0.001895044	1.895044	0	90	-0.411321027	0.041565505	0.408600097	0.948530247	0.965429568	43.24776981	6	9	22	44	8	0.8	2	4	1	1	152	11	57	5	1.763427994	0.77815125	2.181843588	1.041392685	5.7	0.5
1018	C	F	65	188	650	0.002366864	2.366864	0	80	0.18364545	0.017154462	0.550031981	0.825778974	0.825778974	70.10706172	4	9	8	35	8	0.8	2	4	1	1	12	3	38	4	1.591064607	0.698970004	1.079181246	0.477121255	3.8	0.4
1019	C	M	70.2	211	610	0.001763269	1.763269	0	80	-0.016442484	0.028365265	0.50298066	0.90488995	0.90488995	49.4526266	8	9	20	12	6	0.6	2	2	1	1	24	42	22	23	1.361727836	1.380211242	1.380211242	1.62324929	2.2	2.3
1023	C	M	69.9	193	600	0.001756789	1.756789	0	80	0.689327693	-0.000366938	0.665735702	0.65925425	0.65925425	-1899.413997	5	7	7	27	6	0.6	6	2	1	1	10	57	8	15	0.954242509	1.204119983	1	1.755874856	0.8	1.5
1024	C	F	65.7	193	650	0.002292014	2.292014	0	90	-0.17503244	0.020061167	0.461334533	0.806879641	0.836234365	77.82831506	6	6	19	74	7	0.7	2	2	1	1	166	31	16	8	1.230448921	0.954242509	2.220108088	1.491361694	1.6	0.8
1025	C	F	64.9	193	550	0.002012003	2.012003	0	80	-0.586543749	0.041462631	0.367006379	0.93880066	0.93880066	47.58111195	4	8	16	47	0	0	4	2	1	1	86	228	5	24	0.77815125	1.397940009	1.934498451	2.357934847	0.5	2.4
1027	C	F	54	181	540	0.003429355	3.429355	0	80	-0.164202332	0.018614566	0.463667211	0.790006226	0.790006226	83.29480795	5	6	8	66	8	0.8	8	3	1	1	5	15	5	26	0.77815125	1.431363764	0.698970004	1.176091259	0.5	2.6
1028	C	F	64.3	190	510	0.001918392	1.918392	0	80	-0.308968613	0.019490166	0.428131557	0.777342217	0.777342217	86.98042582	5	7	7	46	6	0.6	2	2	1	1	15	6	17	8	1.255272505	0.954242509	1.176091259	0.77815125	1.7	0.8
1029	C	F	67.4	191	700	0.002286222	2.286222	0	87	-0.153478184	0.029614355	0.469073573	0.901647901	0.918562246	51.99412751	6	9	14	38	8	0.8	2	1	1	1	187	5	57	5	1.763427994	0.77815125	2.271841607	0.698970004	5.7	0.5
1031	C	M	75.2	213	820	0.001928237	1.928237	0	80	-0.840716646	0.035360174	0.308880885	0.87954169	0.87954169	62.9807711	5	7	8	58	8	0.8	2	1	1	1	81	5	32	6	1.51851394	0.84509804	1.908485019	0.698970004	3.2	0.6
1032	C	F	69	181	650	0.001978637	1.978637	0	80	-0.775672378	0.040869674	0.324141693	0.923713188	0.923713188	52.89904533	5	8	14	53	7	0.7	1	2	1	1	13	3	43	12	1.643452676	1.113943352	1.113943352	0.477121255	4.3	1.2
1039	C	F	63.4	184	590	0.002315177	2.315177	0	80	0.226834265	0.017673454	0.560824205	0.837631608	0.837631608	65.60461058	6	9	8	48	1	0.1	3	2	0	0	300	300	11	0	1.079181246	0	2.477121255	2.477121255	1.1	0
1042	C	M	69.6	190	650	0.001927905	1.927905	0	80	-0.335657746	0.024762855	0.422896321	0.838264403	0.838264403	69.53770402	5	7	6	61	8	0.8	4	7	1	1	6	8	25	15	1.414973348	1.204119983	0.77815125	0.903089987	2.5	1.5
1043	A	M	69.1	206	680	0.002060985	2.060985	0	80	1.553667211	-0.013860655	0.823436602	0.609405697	0.609405697	12.07539218	9	8	10	11	8	0.8	1	2	1	1	10	22	33	16	1.531478917	1.230448921	1	1.342422681	3.3	1.6
1046	A	F	66.1	189	550	0.001904401	1.904401	0	80	-0.679241059	0.046784206	0.346953663	0.955361599	0.955361599	44.15027211	6	10	18	47	8	0.8	2	9	1	1	5	4	18	6	1.278753601	0.84509804	0.698970004	0.602059991	1.8	0.6
1049	A	M	69.4	208	670	0.002004455	2.004455	0	90	0.203682582	0.022146723	0.556218605	0.87819213	0.899969673	53.39895093	8	11	14	47	8	0.8	1	2	1	1	15	70	13	30	1.146128036	1.491361694	1.176091259	1.84509804	1.3	3
1050	A	M	73.9	201	750	0.001858352	1.858352	0	80	0.791118041	0.007791897	0.689741258	0.804469991	0.804469991	76.38400804	7	9	7	14	8	0.8	1	2	1	1	4	4	12	8	1.113943352	0.954242509	0.602059991	0.602059991	1.2	0.8
1052	A	M	69.8	197	630	0.001852569	1.852569	0	90	0.014820667	0.023828359	0.509661054	0.872259866	0.896541404	57.55636338	5	9	16	42	8	0.8	2	2	1	1	16	121	20	20	1.322219295	1.322219295	1.204119983	2.08278537	2	2
1053	A	M	74.4	214	780	0.001893982	1.893982	0	80	-0.08867109	0.022935966	0.483572134	0.851473652	0.851473652	64.30797183	7	8	12	56	8	0.8	1	3	1	1	1	93	7	19	0.903089987	1.301029996	0	1.968482949	0.7	1.9
1054	A	M	73	194	760	0.001953642	1.953642	0	90	0.817375795	0.001843848	0.694070667	0.724098527	0.727766903	308.549567	7	7	13	29	8	0.8	2	2	1	1	12	7	47	11	1.681241237	1.079181246	1.079181246	0.84509804	4.7	1.1
1057	A	M	72.3	204	720	0.001905099	1.905099	0	80	1.284452202	0.000630373	0.783313701	0.791647033	0.791647033	161.5586096	7	9	12	17	5	0.5	2	3	1	1	6	3	11	2	1.079181246	0.477121255	0.77815125	0.477121255	1.1	0.2
1059	A	M	77	211	790	0.001730434	1.730434	0	80	0.996962044	-0.005084492	0.729458614	0.643411657	0.643411657	-76.57251675	9	7	7	12	0	0	3	4	0		300		24		1.397940009		2.477121255		2.4
1067	A	M	74.8	212	790	0.001887654	1.887654	0	90	-0.031852793	0.017874978	0.496505603	0.801889438	0.828764361	79.33700005	4	10	12	36	8	0.8	1	2	1	1	4	7	20	26	1.322219295	1.431363764	0.602059991	0.84509804	2	2.6
1068	A	M	72.9	219	700	0.001806822	1.806822	0	80	-0.426237062	0.028925254	0.401958378	0.868502569	0.868502569	62.66259406	3	9	9	44	8	0.8	1	5	1	1	20	12	50	5	1.707570176	0.77815125	1.301029996	1.079181246	5	0.5
1070	A	M	72.2	204	660	0.001753607	1.753607	0	80	0.32618596	0.011753746	0.583689966	0.780140552	0.780140552	90.19323849	7	8	8	45	1	0.1	2	36	0		300		15		1.204119983		2.477121255		1.5
1071	A	M	75.6	204	750	0.001735785	1.735785	0	80	0.469660938	-0.002855323	0.61462741	0.560018	0.560018	-321.0261938	5	7	6	29	7	0.7	1	6	1	1	68	12	12	13	1.113943352	1.146128036	1.832508913	1.079181246	1.2	1.3
1072	A	M	70.4	198	660	0.001891585	1.891585	0	79	0.108710152	0.024469569	0.533245805	0.887581887	0.885117053	52.21114372	5	10	15	40	8	0.8	3	4	1	1	7	4	17	5	1.255272505	0.77815125	0.84509804	0.602059991	1.7	0.5
1073	C	M	74.8	212	760	0.001815971	1.815971	0	80	0.81065525	0.007284407	0.693798811	0.801135722	0.801135722	79.02346985	7	8	8	30	2	0.2	3	2	0		300		18		1.278753601		2.477121255		1.8
1074	A	F	67.8	203	650	0.002085568	2.085568	0	81	0.512006203	0.019449825	0.629822643	0.887753049	0.889676609	44.95095138	8	7	9	12	2	0.2	1	2	0		300		20		1.322219295		2.477121255		2
1079	D	M	75	203	850	0.002014815	2.014815	0	80	-0.822985434	0.025702844	0.310607099	0.774385505	0.774385505	85.95468394	4	7	6	78	8	0.8	1	1	1	1	5	52	14	51	1.176091259	1.716003344	0.698970004	1.716003344	1.4	5.1
1080	D	M	72.2	211	590	0.001567619	1.567619	0	80	-0.307075778	0.027310285	0.430511269	0.867352127	0.867352127	62.00485139	5	6	18	56	8	0.8	1.97	1	1	1	249	48	57	21	1.763427994	1.342422681	2.396199347	1.681241237	5.7	2.1
1081	D	M	72.4	214	810	0.002134368	2.134368	0	90	0.166791988	0.019918661	0.546542531	0.853245336	0.876475744	61.22411369	5	8	13	37	1	0.1	53	1	0	0	300	300	4	39	0.698970004	1.602059991	2.477121255	2.477121255	0.4	3.9
1083	D	M	76.4	202	700	0.001569705	1.569705	0	80	-0.63540003	0.025136362	0.351999054	0.798268746	0.798268746	80.4290768	4	6	9	75	8	0.8	1.25	1	1	1	1	22	0	37	0	1.579783597	0	1.342422681	0	3.7
1086	D	F	68.1	197	570	0.001804818	1.804818	0	80	0.165870524	0.012912651	0.54457712	0.768325946	0.768325946	94.51380902	6	8	7	63	5	0.5	2	4	1	1	4	10	9	9	1	1	0.602059991	1	0.9	0.9
1088	D	F	63.6	183	610	0.002371147	2.371147	0	80	0.61073676	0.005933628	0.649460902	0.747519624	0.747519624	130.7054554	6	9	10	38	8	0.8	1.56	1	1	1	26	9	5	16	0.77815125	1.230448921	1.414973348	0.954242509	0.5	1.6
1092	D	M	67.9	199	750	0.002395808	2.395808	0	80	-0.084781201	0.02115793	0.484099546	0.833113121	0.833113121	69.52833005	4	9	9	50	8	0.8	1	1	0	1	300	2	13	6	1.146128036	0.84509804	2.477121255	0.301029996	1.3	0.6
1094	D	M	75.2	192	770	0.001810661	1.810661	0	80	0.64051006	0.022422107	0.659918751	0.919404148	0.919404148	33.26111612	6	10	21	32	8	0.8	1.25	1	1	1	89	16	57	46	1.763427994	1.672097858	1.949390007	1.204119983	5.7	4.6
1095	D	F	64.2	191	610	0.002305286	2.305286	0	90	-0.782571357	0.048511046	0.324304353	0.956823076	0.972970444	44.70869847	5	9	19	38	8	0.8	1	1	1	1	1	6	1	24	0.301029996	1.397940009	0	0.77815125	0.1	2.4
1098	D	F	64.8	196	580	0.002131587	2.131587	0	80	0.587218666	0.013196989	0.645751396	0.837939717	0.837939717	60.5498496	6	11	16	44	8	0.8	1		1		11		26		1.431363764		1.041392685		2.6
1100	D	M	69.9	201	570	0.00166895	1.66895	0	80	-0.126769348	0.017626672	0.472741384	0.783021923	0.783021923	85.8394456	5	9	7	47	8	0.8	1	1	1	1	25	4	34	14	1.544068044	1.176091259	1.397940009	0.602059991	3.4	1.4
1102	D	M	70.4	214	650	0.001862925	1.862925	0	80	-0.155196707	0.026573279	0.467888402	0.877682589	0.877682589	58.00906477	8	5	17	12	7	0.7	1	1	1	1	105	10	49	12	1.698970004	1.113943352	2.021189299	1	4.9	1.2
1107	D	F	65.7	184	510	0.001798349	1.798349	0	80	-0.60129158	0.032109676	0.361425618	0.877340452	0.877340452	61.8999064	4	8	12	37	7	0.7	1.78	1	1	0	37	300	7	40	0.903089987	1.612783857	1.568201724	2.477121255	0.7	4
1109	B	F	64.5	192	500	0.001863335	1.863335	0	80	0.102280013	0.026933168	0.532258426	0.905246927	0.905246927	47.67409212	6	10	11	30	8	0.8	2	2.34	1	1	13	8	15	4	1.204119983	0.698970004	1.113943352	0.903089987	1.5	0.4
1110	B	M	68.4	193	560	0.001749926	1.749926	0	80	0.054081612	0.014354087	0.51710225	0.768952982	0.768952982	92.81069027	7	8	7	66	8	0.8	1	8.9	1	1	9	30	25	45	1.414973348	1.662757832	0.954242509	1.477121255	2.5	4.5
1111	B	F	67	188	620	0.002061424	2.061424	0	80	0.186766607	0.012367486	0.549619662	0.764257641	0.764257641	96.9904314	4	6	6	22	6	0.6	1	5.28	1		8		9		1		0.903089987		0.9
1113	B	F	60.4	187	550	0.002496042	2.496042	0	80	0.348050806	0.023986575	0.59195119	0.906104896	0.906104896	43.28435962	7	8	12	40	8	0.8	1	1	1	1	6	5	20	10	1.322219295	1.041392685	0.77815125	0.698970004	2	1
1116	B	M	68.3	204	640	0.002008713	2.008713	0	80	-0.624902235	0.031070012	0.355756048	0.865378366	0.865378366	64.73111818	3	8	5	43	8	0.8	1	1	1	1	6	13	13	20	1.146128036	1.322219295	0.77815125	1.113943352	1.3	2
1117	B	F	78.4	194	720	0.001494116	1.494116	0	80	-0.401643129	0.026568468	0.407315376	0.848622064	0.848622064	67.29546724	4	9	13	36	8	0.8	2	2	1	1	5	156	18	41	1.278753601	1.62324929	0.698970004	2.193124598	1.8	4.1
1119	B	M	68.2	212	720	0.002269757	2.269757	0	81	0.292605569	0.007204003	0.574395964	0.704522126	0.706019575	151.8168233	5	7	7	17	2	0.2	2	1	1	1	34	9	12	16	1.113943352	1.230448921	1.531478917	0.954242509	1.2	1.6
1122	B	M	73.6	202	750	0.001881169	1.881169	0	80	-0.32551142	0.019923386	0.424192013	0.780461788	0.780461788	85.91941969	7	7	7	71	8	0.8	1	1.59	1	1	9	144	16	19	1.230448921	1.301029996	0.954242509	2.158362492	1.6	1.9
1123	D	M	70.9	197	650	0.001823789	1.823789	0	80	0.06231743	0.026043568	0.522075888	0.895275918	0.895275918	50.83700271	6	8	15	56	6	0.6	1	1	1	1	70	61	36	23	1.568201724	1.380211242	1.84509804	1.785329835	3.6	2.3
1126	B	M	71.1	202	740	0.002058842	2.058842	0	79	-0.22357358	0.010089848	0.446830847	0.64189862	0.639576014	159.5532427	7	5	6	66	7	0.7	1	1.06	1	1	37	17	31	14	1.505149978	1.176091259	1.568201724	1.230448921	3.1	1.4
1128	B	F	66.1	189	550	0.001904401	1.904401	0	80	0.253945732	0.016933728	0.567308798	0.833223032	0.833223032	66.86942426	8	7	12	14	7	0.7	3	3.94	0	1	300	57	5	5	0.77815125	0.77815125	2.698970004	1.755874856	0.5	0.5
1134	D	F	65.4	196	650	0.0023237	2.3237	0	80	-0.70515442	0.021344133	0.335411417	0.731525523	0.731525523	97.987055	4	6	8	76	8	0.8	29	1	1	1	11	9	29	36	1.477121255	1.568201724	1.041392685	0.954242509	2.9	3.6
1136	B	M	72	205	610	0.001634302	1.634302	0	100	0.4394086	0.008303807	0.610095201	0.750955192	0.780706676	114.0303201	7	7	7	66	7	0.7	1	2	1	1	7	8	3	26	0.602059991	1.431363764	0.84509804	0.903089987	0.3	2.6
1137	B	F	66.5	191	600	0.002040264	2.040264	0	80	-0.779165638	0.027430636	0.32044337	0.804598222	0.804598222	78.94312156	3	6	6	73	2	0.2	3	2.7	0		300		13		1.146128036		2.698970004		1.3
1138	B	F	63.5	192	610	0.002382367	2.382367	0	90	-0.397445917	0.015918468	0.405758548	0.705999181	0.737925915	112.0547704	5	4	6	84	5	0.5	2	2	1	1	18	18	33	34	1.531478917	1.544068044	1.255272505	1.255272505	3.3	3.4
1140	B	M	61.5	191	600	0.002579443	2.579443	0	90	0.573368508	0.00864432	0.641530426	0.779870878	0.794351437	94.04162426	6	10	11	33	5	0.5	3	29	1	1	58	118	19	26	1.301029996	1.431363764	1.763427994	2.071882007	1.9	2.6
1141	B	F	61.1	187	480	0.002104348	2.104348	0	80	-0.462849209	0.029952426	0.393434819	0.873619182	0.873619182	61.73602051	5	6	8	61	8	0.8	1	1	1	1	3	2	10	1	1.041392685	0.301029996	0.477121255	0.301029996	1	0.1
1013	C	F	60.5	188	540	0.002438527	2.438527	1	80	0.194527787	0.013671752	0.551862679	0.783853872	0.783853872	87.16999869	6	8	6	52	8	0.8	1	2	1	1	15	6	38	11	1.591064607	1.079181246	1.176091259	0.77815125	3.8	1.1
1014	C	M	71.7	208	750	0.002034716	2.034716	1	80	-0.649045078	0.022647438	0.34832781	0.761832044	0.761832044	89.87062482	4	9	6	51	8	0.8	1	2	0	1	300	9	98	1	1.995635195	0.301029996	2.477121255	0.954242509	9.8	0.1
1016	C	M	75.5	206	760	0.001765927	1.765927	1	90	0.11253014	0.015680262	0.532008766	0.796887106	0.821090564	81.23360802	6	8	11	67	8	0.8	4	3	1	1	160	2	34	5	1.544068044	0.77815125	2.204119983	0.301029996	3.4	0.5
1020	C	F	68.8	184	600	0.001842409	1.842409	1	24	-4.91E-16	3.93E-17	0.5	0.5	0.5	3.53E+16	5	NA	2	NA	0	0	2	2
1021	C	M	71.2	191	710	0.001967063	1.967063	1	90	0.284660991	0.021717196	0.576000972	0.883091437	0.903715617	50.72631818	5	10	14	31	8	0.8	1	5	0	1	300	24	75	11	1.880813592	1.079181246	2.477121255	1.380211242	7.5	1.1
1022	C	M	75.3	212	910	0.002131358	2.131358	1	80	-0.874846702	0.025630617	0.299597328	0.764156233	0.764156233	88.2203125	4	6	8	70	8	0.8	4	2	1	1	110	7	97	8	1.991226076	0.954242509	2.041392685	0.84509804	9.7	0.8
1030	C	M	71.9	209	700	0.001883265	1.883265	1	80	0.922483433	0.012019844	0.717988009	0.868078023	0.868078023	38.58710112	9	8	14	11	3	0.3	1	3	1	1	187	7	54	5	1.740362689	0.77815125	2.271841607	0.84509804	5.4	0.5
1033	C	F	63.5	186	570	0.002226146	2.226146	1	80	-0.379545786	0.02596238	0.412513725	0.845200692	0.845200692	68.01534164	4	8	8	53	8	0.8	1	3	1	1	5	138	16	14	1.230448921	1.176091259	0.698970004	2.139879086	1.6	1.4
1034	C	F	68.8	193	620	0.001903822	1.903822	1	80	0.203470125	0.011932639	0.553643437	0.760983892	0.760983892	99.12511707	5	9	10	40	8	0.8	2	1	0	1	300	6	124	8	2.096910013	0.954242509	2.477121255	0.77815125	12.4	0.8
1035	C	M	67.8	192	650	0.002085568	2.085568	1	80	-0.21153477	0.04463384	0.458371356	0.966403917	0.966403917	35.79860355	6	8	20	36	8	0.8	1	1	1	1	10	4	23	7	1.380211242	0.903089987	1	0.602059991	2.3	0.7
1036	C	F	63.1	180	570	0.002268751	2.268751	1	80	-0.212620286	0.024674525	0.453151384	0.853377624	0.853377624	64.80021912	5	8	9	53	7	0.7	2	1	1	1	93	24	43	23	1.643452676	1.380211242	1.968482949	1.380211242	4.3	2.3
1037	C	F	69	194	610	0.001856875	1.856875	1	80	-0.162497628	0.032764767	0.467612197	0.921194158	0.921194158	47.270045	5	9	12	43	2	0.2	2	3	0	0	300	300	44	18	1.653212514	1.278753601	2.477121255	2.477121255	4.4	1.8
1041	C	F	63.5	192	550	0.002148036	2.148036	1	80	-0.089293227	0.009762365	0.480127758	0.666344106	0.666344106	151.1506199	6	8	6	46	8	0.8	1	2	1	1	19	3	63	1	1.806179974	0.301029996	1.278753601	0.477121255	6.3	0.1
1044	A	F	64.5	193	530	0.001975135	1.975135	1	100	0.223873222	0.026322017	0.562224555	0.911301805	0.945631856	44.16155241	4	8	16	22	8	0.8	1	4	1	0	5	300	11	7	1.079181246	0.903089987	0.698970004	2.477121255	1.1	0.7
1045	A	M	66.9	204	710	0.002371264	2.371264	1	80	0.044105171	0.019287243	0.515842798	0.830205528	0.830205528	69.58948045	7	7	8	61	8	0.8	1	2	1	1	65	17	51	12	1.716003344	1.113943352	1.812913357	1.230448921	5.1	1.2
1047	A	M	74.6	211	850	0.002047399	2.047399	1	80	-0.490758117	0.025806464	0.385811814	0.828318828	0.828318828	72.73574765	5	8	6	62	5	0.5	1	2	1	1	15	9	3	8	0.602059991	0.954242509	1.176091259	0.954242509	0.3	0.8
1048	C	F	63.5	184	610	0.002382367	2.382367	1	80	-0.142045695	0.007243845	0.466350477	0.60765409	0.60765409	210.9846393	6	5	5	NA	8	0.8	5	2	1	1	57	8	49	11	1.698970004	1.079181246	1.755874856	0.903089987	4.9	1.1
1051	A	F	66.2	187	680	0.002343878	2.343878	1	80	0.714880818	-0.000996045	0.671258984	0.653666988	0.653666988	-674.079831	9	7	9	11	7	0.7	1	4	1	0	40	300	35	20	1.556302501	1.322219295	1.602059991	2.477121255	3.5	2
1055	A	M	69	201	710	0.00216128	2.16128	1	80	0.161472526	0.017756246	0.544687632	0.829483649	0.829483649	68.9797741	5	10	10	43	8	0.8	4	3	1	1	23	12	70	35	1.851258349	1.556302501	1.361727836	1.079181246	7	3.5
1056	A	F	64.4	191	510	0.001909469	1.909469	1	74	-0.443808164	0.038250139	0.3999777	0.931897122	0.915807637	47.84564386	3	10	16	45	0	0	7	4	0		300		7		0.903089987		2.477121255		0.7
1058	A	F	63.6	194	650	0.002526632	2.526632	1	80	-0.243908891	0.025544071	0.445624689	0.858102279	0.858102279	63.81924263	4	9	12	36	7	0.7	1	3	1	1	18	8	57	6	1.763427994	0.84509804	1.255272505	0.903089987	5.7	0.6
1060	A	F	70.1	192	680	0.001974035	1.974035	1	80	-0.553474899	0.024452046	0.370744821	0.802610216	0.802610216	79.32952631	4	7	4	74	7	0.7	1	2	1	1	100	34	21	1	1.342422681	0.301029996	2	1.531478917	2.1	0.1
1061	A	F	67.1	194	600	0.00198602	1.98602	1	93	-0.525455492	0.022901729	0.376940713	0.786957543	0.832633187	83.47622374	6	4	11	62	8	0.8	1	2	0	1	300	64	18	3	1.278753601	0.602059991	2.477121255	1.806179974	1.8	0.3
1062	A	F	58.9	183	410	0.002006494	2.006494	1	17	2.825299119	-0.227497735			0.260732978	6.325358619	8	NA	7	NA	0	0		3	1		24		6		0.84509804		1.380211242		0.6
1063	A	F	65.5	181	600	0.002135145	2.135145	1	80	-0.803679922	0.036053328	0.316992745	0.889001904	0.889001904	60.74263854	3	8	16	64	6	0.6	1	6	0	0	300	300	20	0	1.322219295	0	2.477121255	1	2	0
1065	A	M	68.6	198	610	0.001889546	1.889546	1	85	-0.765849747	0.025671931	0.322965261	0.783792327	0.804752117	83.83257731	4	9	7	44	2	0.2	1	3	1		7		20		1.322219295		0.84509804		2
1066	A	M	72.4	213	600	0.001581013	1.581013	1	80	-0.542767415	0.03594108	0.375937801	0.91153468	0.91153468	53.67289324	4	10	13	50	8	0.8	2	2	1	1	4	16	10	45	1.041392685	1.662757832	0.602059991	1.204119983	1	4.5
1069	A	F	66.2	190	590	0.002033659	2.033659	1	81	0.511913735	0.023974685	0.630855442	0.919078242	0.920843501	36.47099563	6	9	14	14	0	0	2	5	0		300		44		1.653212514		2.477121255		4.4
1075	A	F	63.4	202	570	0.002236697	2.236697	1	60	1.402257631	-0.006849974	0.801454142	0.701459944	0.72933656	2.330413022	8	9	8	21	1	0.1	1	4	0		300		22		1.361727836		2.477121255		2.2
1077	C	F	60.4	192	650	0.002949868	2.949868	1	80	0.165870524	0.012912651	0.54457712	0.768325946	0.768325946	94.51380902	7	8	7	66	8	0.8	1	3	1	1	9	5	21	5	1.342422681	0.77815125	0.954242509	0.698970004	2.1	0.5
1078	D	M	74.8	207	800	0.001911548	1.911548	1	80	-0.690533712	0.036439849	0.342067588	0.902441721	0.902441721	56.99332326	4	7	8	57	8	0.8	1	1	1	1	80	5	63	11	1.806179974	1.079181246	1.903089987	0.698970004	6.3	1.1
1084	D	F	64.6	191	650	0.002411103	2.411103	1	90	-0.418099268	0.026061006	0.403226727	0.841146196	0.872960387	69.23729883	4	5	10	61	7	0.7	2	4	1	1	18	9	33	19	1.531478917	1.301029996	1.255272505	0.954242509	3.3	1.9
1085	D	M	71.4	203	790	0.002170363	2.170363	1	90	0.104554469	0.023093136	0.531868641	0.875665142	0.898706725	55.50306716	7	11	14	44	8	0.8	0.84	2	1	1	16	20	34	51	1.544068044	1.716003344	1.204119983	1.301029996	3.4	5.1
1087	D	M	69.7	202	650	0.001919619	1.919619	1	80	-0.245390302	0.011094619	0.441692565	0.655245917	0.655245917	147.0699086	4	6	6	NA	7	0.7	1	1	0	1	300	4	60	4	1.785329835	0.698970004	2.477121255	0.602059991	6	0.4
1089	D	M	68.4	213	650	0.002031164	2.031164	1	80	0.919964624	-0.00322148	0.714378034	0.659764782	0.659764782	-144.756345	7	5	9	15	9	0.9	0.63	3	1	2	77	8	46	16	1.672097858	1.230448921	1.886490725	0.903089987	4.6	1.6
1090	D	F	64.2	190	550	0.002078536	2.078536	1	85	-0.107392615	0.015878102	0.477137326	0.761851201	0.775954737	94.07213384	5	8	10	47	2	0.2	2.5	1	1	1	28	26	14	25	1.176091259	1.414973348	1.447158031	1.414973348	1.4	2.5
1091	D	M	76.4	198	850	0.00190607	1.90607	1	90	0.174425054	0.014197937	0.547016432	0.787556667	0.810342843	85.35530734	5	9	9	34	8	0.8	1	2	1	1	220	14	71	18	1.857332496	1.278753601	2.342422681	1.146128036	7.1	1.8
1093	B	F	67.5	192	630	0.002048468	2.048468	1	80	-1.106135777	0.040996738	0.256328603	0.897853902	0.897853902	60.79581645	3	8	13	58	8	0.8	1	3.25	1	1	14	7	34	6	1.544068044	0.84509804	1.146128036	0.84509804	3.4	0.6
1096	D	M	78.6	217	890	0.001832831	1.832831	1	90	-0.147555247	0.019394033	0.46800348	0.802812699	0.831725757	79.08873888	5	9	9	46	8	0.8	0.72	1	1	1	28	1	45	9	1.662757832	1	1.447158031	0	4.5	0.9
1097	D	F	67.5	189	620	0.002015953	2.015953	1	80	-0.380919683	0.02765996	0.41259217	0.861985191	0.861985191	63.89069466	5	8	16	73	7	0.7	0.63	1	1	1	12	3	24	2	1.397940009	0.477121255	1.079181246	0.477121255	2.4	0.2
1099	D	M	68.2	206	550	0.001733842	1.733842	1	80	-0.194822625	0.024181472	0.457442928	0.850648336	0.850648336	65.38547362	5	9	12	49	8	0.8	1	2	1	1	16	10	31	17	1.505149978	1.255272505	1.204119983	1	3.1	1.7
1101	D	F	67.6	192	610	0.001974648	1.974648	1	80	-0.224172796	0.01450809	0.447774998	0.71838696	0.71838696	111.0047643	4	5	7	67	3	0.3	1	2	0	1	300	75	43	14	1.643452676	1.176091259	2.477121255	1.875061263	4.3	1.4
1103	D	F	65.4	191	550	0.001966208	1.966208	1	80	0.39509586	0.004215713	0.598522247	0.675321386	0.675321386	235.1200188	5	7	11	67	8	0.8	0.75	1	1	1	9	52	13	32	1.146128036	1.51851394	0.954242509	1.716003344	1.3	3.2
1104	D	F	66.9	201	620	0.002070682	2.070682	1	80	0.232298641	0.0158409	0.561718526	0.817510424	0.817510424	72.84912826	7	6	22	57	8	0.8	1	1	1	1	6	12	20	37	1.322219295	1.579783597	0.77815125	1.079181246	2	3.7
1105	D	F	65.4	193	560	0.002001957	2.001957	1	67	0.294891418	0.014838828	0.576819416	0.81487413	0.783993617	73.55047951	7	8	6	NA	0	0	1	3	0	0	300	300	19	0	1.301029996	0	2.477121255	2.477121255	1.9	0
1106	D	F	67	192	620	0.002061424	2.061424	1	90	-0.083564304	0.019130968	0.483897237	0.809522912	0.837292975	76.83137835	5	7	9	44	6	0.6	1	1	1	1	71	10	40	6	1.612783857	0.84509804	1.851258349	1	4	0.6
1112	B	M	68.9	202	670	0.002048411	2.048411	1	80	-0.283491874	0.023344398	0.435327456	0.829778739	0.829778739	71.52834869	5	7	8	65	8	0.8	1	1	1	1	18	32	30	42	1.491361694	1.633468456	1.255272505	1.505149978	3	4.2
1120	B	F	67.4	197	600	0.001959619	1.959619	1	80	0.732034639	-0.005413754	0.674063312	0.574181988	0.574181988	-120.8514022	7	7	5	NA	8	0.8	2	2.72	1	1	300	59	13	37	1.146128036	1.579783597	2.638489257	1.770852012	1.3	3.7
1121	B	M	74.8	209	850	0.00203102	2.03102	1	90	-0.219979886	0.022485544	0.450786272	0.829043517	0.858601049	71.43586435	6	9	9	47	8	0.8	1	1.5	1	1	1	4	0	12	0	1.113943352	0	0.602059991	0	1.2
1124	B	F	61.1	186	520	0.002279711	2.279711	1	80	-0.184840179	0.020683498	0.459052741	0.81303302	0.81303302	75.96077341	6	7	11	64	8	0.8	1	1	1	1	20	4	42	3	1.633468456	0.602059991	1.301029996	0.602059991	4.2	0.3
1125	B	F	68.5	186	600	0.001866722	1.866722	1	80	0.612683755	0.016370877	0.652275072	0.872400696	0.872400696	47.25529394	6	9	10	35	8	0.8	1	1	1	1	2	3	3	5	0.602059991	0.77815125	0.301029996	0.477121255	0.3	0.5
1127	B	M	75.8	210	700	0.001607276	1.607276	1	80	-0.449551974	0.008604529	0.391515235	0.559420466	0.559420466	213.3581326	5	6	4	NA	8	0.8	1	1	1	1	6	8	14	5	1.176091259	0.77815125	0.77815125	0.903089987	1.4	0.5
1129	B	F	64.4	196	590	0.002208993	2.208993	1	80	0.715850369	0.00180077	0.672089572	0.702642262	0.702642262	372.3096128	9	9	9	13	6	0.6	1	1.34	1	1	53	9	69	11	1.84509804	1.079181246	1.72427587	0.954242509	6.9	1.1
1130	B	F	65.3	193	570	0.002047082	2.047082	1	79	-0.812803272	0.019655663	0.311493217	0.681277693	0.67699457	111.8811212	3	6	5	73	3	0.3	6	1.34	0	1	300	52	26	27	1.431363764	1.447158031	2.477121255	1.716003344	2.6	2.7
1131	B	M	65.9	203	720	0.002515801	2.515801	1	90	-0.425340437	0.026242485	0.401529086	0.842116161	0.873965283	69.03442148	6	5	19	69	8	0.8	1	1.25	1	1	3	13	3	28	0.602059991	1.462397998	0.477121255	1.113943352	0.3	2.8
1132	B	F	63.3	179	570	0.002247314	2.247314	1	80	0.761234328	-0.000748015	0.681459308	0.668496575	0.668496575	-835.6250461	9	9	9	33	6	0.6	1	1.91	1	1	11	4	16	7	1.230448921	0.903089987	1.041392685	0.602059991	1.6	0.7
1133	B	F	59.9	178	480	0.00223337	2.23337	1	13	1.900865071	-0.094758926			0.661278989	5.430313856	8	NA	4	NA	0	0	2	2
1135	B	F	64.5	192	610	0.002273268	2.273268	1	80	-0.013165385	0.011836304	0.49966773	0.717833212	0.717833212	118.2345258	5	6	8	19	8	0.8	1	0.5	1	1	59	10	37	18	1.579783597	1.278753601	1.770852012	1	3.7	1.8
1139	B	F	61.9	173	430	0.001812995	1.812995	1	80	-1.371233659	0.048428573	0.210351979	0.924355515	0.924355515	56.9401043	2	5	11	58	8	0.8	2	1	1	1	9	34	30	33	1.491361694	1.531478917	0.954242509	1.531478917	3	3.3
