# Supplementary material for: The inhibitory control of pheasants (Phasianus colchicus) weakens when previously learned environmental information becomes unpredictable
Source: Anim Cogn. 2019 Dec 16;23(1):189–202. doi: 10.1007/s10071-019-01328-4 (PMC6981107; doi:10.1007/s10071-019-01328-4)
Supplement: Supplementary file 3 — Supplementary material 3 (CSV 4 kb) [file 10071_2019_1328_MOESM3_ESM.csv]

Date	Time	Task	Pen	Thwart	Bird	num.corr
25/6/2018	08:30	Thwarting	A	0	1012	8
25/6/2018	08:30	Thwarting	A	1	1013	8
25/6/2018	08:30	Thwarting	A	1	1014	8
25/6/2018	08:30	Thwarting	A	0	1015	10
25/6/2018	08:30	Thwarting	A	1	1016	8
25/6/2018	08:30	Thwarting	A	0	1018	9
25/6/2018	08:30	Thwarting	A	0	1019	9
25/6/2018	08:30	Thwarting	A	1	1020	3
25/6/2018	08:30	Thwarting	A	1	1021	10
25/6/2018	08:30	Thwarting	A	1	1022	10
25/6/2018	08:30	Thwarting	A	0	1023	9
25/6/2018	08:30	Thwarting	A	0	1024	9
25/6/2018	08:30	Thwarting	A	0	1025	9
25/6/2018	08:30	Thwarting	A	0	1026	8
25/6/2018	08:30	Thwarting	A	0	1027	7
25/6/2018	08:30	Thwarting	A	0	1028	8
25/6/2018	08:30	Thwarting	A	0	1029	8
25/6/2018	08:30	Thwarting	A	1	1030	9
25/6/2018	08:30	Thwarting	A	0	1031	8
25/6/2018	08:30	Thwarting	A	0	1032	10
25/6/2018	08:30	Thwarting	A	1	1033	10
25/6/2018	08:30	Thwarting	A	1	1034	8
25/6/2018	08:30	Thwarting	A	1	1035	9
25/6/2018	08:30	Thwarting	A	1	1036	10
25/6/2018	08:30	Thwarting	A	1	1037	9
25/6/2018	08:30	Thwarting	A	1	1038	5
25/6/2018	08:30	Thwarting	A	0	1039	9
25/6/2018	08:30	Thwarting	A	1	1041	8
25/6/2018	08:30	Thwarting	A	0	1042	5
25/06/2018	08:30	Thwarting	B	0	1043	7
25/06/2018	08:30	Thwarting	B	1	1044	9
25/06/2018	08:30	Thwarting	B	1	1045	9
25/06/2018	08:30	Thwarting	B	0	1046	8
25/06/2018	08:30	Thwarting	B	1	1047	8
25/6/2018	08:30	Thwarting	A	1	1048	8
25/06/2018	08:30	Thwarting	B	0	1049	9
25/06/2018	08:30	Thwarting	B	0	1050	8
25/06/2018	08:30	Thwarting	B	1	1051	7
25/06/2018	08:30	Thwarting	B	0	1052	9
25/06/2018	08:30	Thwarting	B	0	1053	10
25/06/2018	08:30	Thwarting	B	0	1054	8
25/06/2018	08:30	Thwarting	B	1	1055	7
25/06/2018	08:30	Thwarting	B	1	1056	9
25/06/2018	08:30	Thwarting	B	0	1057	9
25/06/2018	08:30	Thwarting	B	1	1058	10
25/06/2018	08:30	Thwarting	B	0	1059	9
25/06/2018	08:30	Thwarting	B	1	1060	9
25/06/2018	08:30	Thwarting	B	1	1061	10
25/06/2018	08:30	Thwarting	B	1	1062	1
25/06/2018	08:30	Thwarting	B	1	1063	9
25/06/2018	08:30	Thwarting	B	1	1064	0
25/06/2018	08:30	Thwarting	B	1	1065	2
25/06/2018	08:30	Thwarting	B	1	1066	8
25/06/2018	08:30	Thwarting	B	0	1067	8
25/06/2018	08:30	Thwarting	B	0	1068	10
25/06/2018	08:30	Thwarting	B	1	1069	1
25/06/2018	08:30	Thwarting	B	0	1070	2
25/06/2018	08:30	Thwarting	B	0	1071	7
25/06/2018	08:30	Thwarting	B	0	1072	9
25/6/2018	08:30	Thwarting	A	0	1073	8
25/06/2018	08:30	Thwarting	B	0	1074	10
25/06/2018	08:30	Thwarting	B	1	1075	8
25/06/2018	08:30	Thwarting	B	0	1076	0
25/6/2018	08:30	Thwarting	A	1	1077	8
25/06/2018	08:30	Thwarting	C	1	1078	9
25/06/2018	08:30	Thwarting	C	0	1079	6
25/06/2018	08:30	Thwarting	C	0	1080	10
25/06/2018	08:30	Thwarting	C	0	1081	8
25/06/2018	08:30	Thwarting	C	0	1082	0
25/06/2018	08:30	Thwarting	C	0	1083	7
25/06/2018	08:30	Thwarting	C	1	1084	10
25/06/2018	08:30	Thwarting	C	1	1085	9
25/06/2018	08:30	Thwarting	C	0	1086	8
25/06/2018	08:30	Thwarting	C	1	1087	8
25/06/2018	08:30	Thwarting	C	0	1088	7
25/06/2018	08:30	Thwarting	C	1	1089	8
25/06/2018	08:30	Thwarting	C	1	1089	7
25/06/2018	08:30	Thwarting	C	1	1090	9
25/06/2018	08:30	Thwarting	C	0	1091	9
25/06/2018	08:30	Thwarting	C	1	1092	8
25/06/2018	08:30	Thwarting_D	D	0	1093	6
25/06/2018	08:30	Thwarting	C	0	1094	8
25/06/2018	08:30	Thwarting	C	1	1095	6
25/06/2018	08:30	Thwarting	C	1	1096	7
25/06/2018	08:30	Thwarting	C	0	1097	6
25/06/2018	08:30	Thwarting	C	1	1099	8
25/06/2018	08:30	Thwarting	C	0	1100	10
25/06/2018	08:30	Thwarting	C	1	1101	8
25/06/2018	08:30	Thwarting	C	0	1102	10
25/06/2018	08:30	Thwarting	C	1	1103	8
25/06/2018	08:30	Thwarting	C	1	1104	8
25/06/2018	08:30	Thwarting	C	1	1105	8
25/06/2018	08:30	Thwarting	C	1	1106	10
25/06/2018	08:30	Thwarting	C	0	1107	7
25/06/2018	08:30	Thwarting	C	1	1108	0
25/06/2018	08:30	Thwarting_D	D	0	1109	10
25/06/2018	08:30	Thwarting_D	D	0	1110	9
25/06/2018	08:30	Thwarting_D	D	0	1111	10
25/06/2018	08:30	Thwarting_D	D	1	1112	8
25/06/2018	08:30	Thwarting_D	D	0	1113	7
25/06/2018	08:30	Thwarting_D	D	1	1114	0
25/06/2018	08:30	Thwarting_D	D	1	1115	7
25/06/2018	08:30	Thwarting_D	D	0	1116	8
25/06/2018	08:30	Thwarting_D	D	0	1117	9
25/06/2018	08:30	Thwarting_D	D	0	1118	9
25/06/2018	08:30	Thwarting_D	D	0	1119	7
25/06/2018	08:30	Thwarting_D	D	1	1120	9
25/06/2018	08:30	Thwarting_D	D	1	1121	7
25/06/2018	08:30	Thwarting_D	D	0	1122	8
25/06/2018	08:30	Thwarting	C	0	1123	10
25/06/2018	08:30	Thwarting_D	D	1	1124	7
25/06/2018	08:30	Thwarting_D	D	1	1125	8
25/06/2018	08:30	Thwarting_D	D	0	1126	8
25/06/2018	08:30	Thwarting_D	D	1	1127	6
25/06/2018	08:30	Thwarting_D	D	0	1128	8
25/06/2018	08:30	Thwarting_D	D	1	1129	9
25/06/2018	08:30	Thwarting_D	D	1	1130	10
25/06/2018	08:30	Thwarting_D	D	1	1131	9
25/06/2018	08:30	Thwarting_D	D	1	1132	8
25/06/2018	08:30	Thwarting_D	D	1	1133	4
25/06/2018	08:30	Thwarting	C	0	1134	6
25/06/2018	08:30	Thwarting_D	D	1	1135	8
25/06/2018	08:30	Thwarting_D	D	0	1136	9
25/06/2018	08:30	Thwarting_D	D	0	1137	7
25/06/2018	08:30	Thwarting_D	D	0	1138	7
25/06/2018	08:30	Thwarting_D	D	1	1139	7
25/06/2018	08:30	Thwarting_D	D	0	1140	7
25/06/2018	08:30	Thwarting_D	D	0	1141	7
