# Supplementary material for: The inhibitory control of pheasants (Phasianus colchicus) weakens when previously learned environmental information becomes unpredictable
Source: Anim Cogn. 2019 Dec 16;23(1):189–202. doi: 10.1007/s10071-019-01328-4 (PMC6981107; doi:10.1007/s10071-019-01328-4)
Supplement: Supplementary file 5 — Supplementary material 5 (R 12 kb) [file 10071_2019_1328_MOESM5_ESM.r]

## Analysis of IC Thwarting data for Kandace's paper

## import data

setwd ( "U:\\Rdata" )
setwd (  "C:\\Users\\localadmin\\Documents\\R code and data\\Kandace IC Paper")
Thwart1 <- read.csv("ICTotData.csv", header = T)
names(Thwart1)

summary (Thwart1$Peck1)
plot ( LogPeck1 ~ jitter (Thwarted, amount = 0.2), data = Thwart1)

.libPaths(c("C:\\Users\\jrm208\\R packages", .libPaths()))
library(MASS)
library(ggplot2)
library(lme4)
library (sjPlot)

##Paired t-test of improvement from X0 - X80 in learning over 80 choices 

t.test (Thwart1$X.first, Thwart1$X.80, paired = T)

mean (Thwart1$X.first, na.rm = T)
SD1 <- sd (Thwart1$X.first, na.rm = T)
N1 <- sum(complete.cases (Thwart1$X.first))
SE1 <- SD1/sqrt (N1)
lowerlimit <- (mean (Thwart1$X.first, na.rm = T) - 1.96*SE1)
upperlimit <- (mean (Thwart1$X.first, na.rm = T) + 1.96*SE1)
lowerlimit
upperlimit

mean (Thwart1$X.80, na.rm = T)
SD2 <- sd (Thwart1$X.80, na.rm = T)
N2 <- sum(complete.cases (Thwart1$X.80))
SE2 <- SD2/sqrt (N2)
lowerlimit <- (mean (Thwart1$X.80, na.rm = T) - 1.96*SE2)
upperlimit <- (mean (Thwart1$X.80, na.rm = T) + 1.96*SE2)
lowerlimit
upperlimit

matplot(t(data.frame( Thwart1$X.first, Thwart1$X.80)), type = "b", pch = 19, col = 1, lty = 1, xlab = "Start and end of training", ylab = "%correct choices")

##Paired t-test of change in pecks between exposure 1 and 2 

t.test (Thwart1$Peck1, Thwart1$Peck2, paired = T)

matplot(t(data.frame( Thwart1$X.first, Thwart1$X.80)), type = "b", pch = 19, cex = 1.5, col = 1, lty = 1, xlab = "Start and end of training", ylab = "Probability of a correct choice")


##Test whether thwarted birds differed from control birds in stength of learning

t.test (X.80 ~ Thwarted, data = Thwart1, var.equal = T)


################################################## Tests on data for both tests simultaneously ###############################################################

.libPaths(c("C:\\Users\\jrm208\\R packages", .libPaths()))
library(MASS)
library(ggplot2)
library(lme4)
library(sjPlot)
library(phia)
library(lsmeans)
library(viridis)
library(ggiraphExtra)

setwd ( "U:\\Rdata" )
Thwart2 <- read.csv("ICTotColumns.csv", header = T)
names(Thwart2)

##Test whether pecks and latency to reward worm are correlated.
cor.test (Thwart2$Latency, Thwart2$Peck)
cor.test (Thwart2$Latency, Thwart2$Peck, method = "spearman")
mod1 <- lm(Thwart2$Latency ~ Thwart2$Peck)
summary (mod1)

##GLMM on whether number of [Mod1 = pecks]/[Mod2 = latency]/[Mod3 = time to take baseline worm] is affected by order of testing, thwarting, strength of learning and experience with apparatus. Include main effects of sex/condition and random factors of ID and pen. 
##Initially model failed to converge so increase interations to 100000 ## glmerControl(optimizer = "bobyqa", optCtrl = list(maxfun = 100000)))

##Baseline worm - testing for neophobia

mod1 <- glmer ( BW ~ Thwarted + X.80 + ScaleTotInt + Sex + ScaleCond + Test + Thwarted:Test + Thwarted:X.80 + Thwarted:ScaleTotInt + Thwarted:X.80:Test + Thwarted:ScaleTotInt:Test + (1|Pen/Bird), 
                family = poisson, 
                data = Thwart2,
                glmerControl(optimizer = "bobyqa", optCtrl = list(maxfun = 100000)))
summary (mod1)

#check residuals for normal distribution
sresid<-resid(mod1,type='pearson')
hist(sresid)

#plot residuals vs fitted values, check for homoscedasticity
fits<-fitted(mod1)
plot(sresid~fits)

##Output in sjPlot of Table and ggplot2 Figure. Order of terms determines structure of axes etc.
tab_model (mod1,
           show.stat = TRUE,
           show.se = TRUE)

ggfig3a <- qplot(x = ScaleTotInt, y = BW, data = Thwart2) +
  geom_smooth(method = "glm", colour = "black")
ggfig3a + labs ( y = "Time to take Baseline Worm (s)", x = "Prior Experience with Test Apparatus") + theme_classic (base_size = 22) + theme(legend.position = "none")

ggfig3b <- qplot(x = ScaleCond, y = BW, data = Thwart2) +
  geom_smooth(method = "glm", colour = "black")
ggfig3b + labs ( y = "Time to take Baseline Worm (s)", x = "Body Condition") + theme_classic (base_size = 22) + theme(legend.position = "none")

##Latency - testing for motivation/activity?

mod2 <- glmer ( Latency ~ Thwarted + X.80 + ScaleTotInt + Sex + ScaleCond + Test + Thwarted:Test + Thwarted:X.80 + Thwarted:ScaleTotInt + Thwarted:X.80:Test + Thwarted:ScaleTotInt:Test + (1|Pen/Bird), 
                family = poisson, 
                data = Thwart2,
                glmerControl(optimizer = "bobyqa", optCtrl = list(maxfun = 100000)))
summary (mod2)

#check residuals for normal distribution
sresid<-resid(mod2,type='pearson')
hist(sresid)

#plot residuals vs fitted values, check for homoscedasticity
fits<-fitted(mod2)
plot(sresid~fits)

##Output in sjPlot of Table and ggplot2 Figure. Order of terms determines structure of axes etc.
tab_model (mod2,
           show.stat = TRUE,
           show.se = TRUE)

ggfig4a <- qplot(x = X.80, y = Latency, data = Thwart2, color = Thwarted, facets = ~Test) +
  geom_smooth(method = "glm")
ggfig4a + labs ( y = "Time to take Reward Worm (s)", x = "Level of Learning") + theme_classic (base_size = 22) + theme(legend.position = "none") + 
  scale_color_viridis(discrete = TRUE, option = "D") +
  scale_fill_viridis(discrete = TRUE)

ggfig4b <- qplot(x = ScaleTotInt, y = Latency, data = Thwart2, color = Thwarted, facets = ~Test) +
  geom_smooth(method = "glm")
ggfig4b + labs ( y = "Time to take Reward Worm (s)", x = "Prior Experience with Test Apparatus") + theme_classic (base_size = 22) + theme(legend.position = "none") +
scale_color_viridis(discrete = TRUE, option = "D") +
  scale_fill_viridis(discrete = TRUE)

##Pecks - testing for motor inhibition

mod3 <- glmer ( Peck ~ Thwarted + X.80 + ScaleTotInt + Sex + ScaleCond + Test + Thwarted:Test + Thwarted:X.80 + Thwarted:ScaleTotInt + Thwarted:X.80:Test + Thwarted:ScaleTotInt:Test + (1|Pen/Bird), 
                family = poisson, 
                data = Thwart2,
                glmerControl(optimizer = "bobyqa", optCtrl = list(maxfun = 100000)))
summary (mod3)

#check residuals for normal distribution
sresid<-resid(mod3,type='pearson')
hist(sresid)

#plot residuals vs fitted values, check for homoscedasticity
fits<-fitted(mod3)
plot(sresid~fits)

##Output in sjPlot of Table and Figure. Order of terms determines structure of axes etc.
tab_model (mod3,
           show.stat = TRUE,
           show.se = TRUE)

ggfig5a <- qplot(x = X.80, y = Peck, data = Thwart2, color = Thwarted, facets = ~Test) +
  geom_smooth(method = "glm")
ggfig5a + labs ( y = "Number of Pecks", x = "Level of Learning") + theme_classic (base_size = 22) + theme(legend.position = "none") +
scale_color_viridis(discrete = TRUE, option = "D") +
  scale_fill_viridis(discrete = TRUE)

ggfig5b <- qplot(x = ScaleTotInt, y = Peck, data = Thwart2, color = Thwarted, facets = ~Test) +
  geom_smooth(method = "glm")
ggfig5b + labs ( y = "Time to take Reward Worm (s)", x = "Prior Experience with Test Apparatus") + theme_classic (base_size = 22) + theme(legend.position = "none") +
scale_color_viridis(discrete = TRUE, option = "D") +
  scale_fill_viridis(discrete = TRUE)

##post-hoc tests. Requires library (lsmeans)

library (lsmeans)
lsmeans ( mod2,
          pairwise ~ Thwarted:Test,
          adjust = "tukey")

lsmeans ( mod3,
          pairwise ~ Thwarted:Test,
          adjust = "tukey")

########################Analysis of discrimination choices during second test period 25 June to explore if extinciton was occuring ##################################
setwd ( "U:\\Rdata" )
rptsess <- read.csv("ICTrepeatsession.csv", header = T)
names(rptsess)

boxplot (num.corr ~ Thwart, data = rptsess )
t.test ( num.corr ~ Thwart, data = rptsess, var.equal = TRUE)

######################### Analysis of data that only includes birds that have 'learned' the affordances to a level where X.80 > 0.8################
######################### Supplementary analysis of data in repsonse to query by reviewer. Produces qualitatively similar findings to entire datasset so not reported in the MS ##################### 
RefThwart <- subset (Thwart2, X.80 > 0.8)

##Baseline worm - testing for neophobia

mod1 <- glmer ( BW ~ Thwarted + X.80 + ScaleTotInt + Sex + ScaleCond + Test + Thwarted:Test + Thwarted:X.80 + Thwarted:ScaleTotInt + Thwarted:X.80:Test + Thwarted:ScaleTotInt:Test + (1|Pen/Bird), 
                family = poisson, 
                data = RefThwart,
                glmerControl(optimizer = "bobyqa", optCtrl = list(maxfun = 100000)))
summary (mod1)

#check residuals for normal distribution
sresid<-resid(mod1,type='pearson')
hist(sresid)

#plot residuals vs fitted values, check for homoscedasticity
fits<-fitted(mod1)
plot(sresid~fits)

##Output in sjPlot of Table and Figure. Order of terms determines structure of axes etc.
tab_model (mod1,
           show.std = TRUE,
           show.ci = FALSE,
           show.se = TRUE)

ESMfig1a <- qplot(x = ScaleTotInt, y = BW, data = RefThwart) +
  geom_smooth(method = "lm")
ESMfig1a + labs ( y = "Time to take Baseline Worm (s)", x = "Prior Experience with Test Apparatus") + theme_classic (base_size = 22) + theme(legend.position = "none")

ESMfig1b <- qplot(x = ScaleCond, y = BW, data = RefThwart) +
  geom_smooth(method = "lm")
ESMfig1b + labs ( y = "Time to take Baseline Worm (s)", x = "Body Condition") + theme_classic (base_size = 22) + theme(legend.position = "none")

##Latency - testing for motivation/activity?

mod2 <- glmer ( Latency ~ Thwarted + X.80 + ScaleTotInt + Sex + ScaleCond + Test + Thwarted:Test + Thwarted:X.80 + Thwarted:ScaleTotInt + Thwarted:X.80:Test + Thwarted:ScaleTotInt:Test + (1|Pen/Bird), 
                family = poisson, 
                data = RefThwart,
                glmerControl(optimizer = "bobyqa", optCtrl = list(maxfun = 100000)))
summary (mod2)

#check residuals for normal distribution
sresid<-resid(mod2,type='pearson')
hist(sresid)

#plot residuals vs fitted values, check for homoscedasticity
fits<-fitted(mod2)
plot(sresid~fits)

##Output in sjPlot of Table and Figure. Order of terms determines structure of axes etc.
tab_model (mod2,
           show.std = TRUE,
           show.ci = FALSE,
           show.se = TRUE)

ESMfig2a <- qplot(x = X.80, y = Latency, data = RefThwart, color = Thwarted, facets = ~Test) +
  geom_smooth(method = "lm")
ESMfig2a + labs ( y = "Time to take Reward Worm (s)", x = "Level of Learning") + theme_classic (base_size = 22) ##+ theme(legend.position = "none")

ESMfig2b <- qplot(x = ScaleTotInt, y = Latency, data = RefThwart, color = Thwarted, facets = ~Test) +
  geom_smooth(method = "lm")
ESMfig2b + labs ( y = "Time to take Reward Worm (s)", x = "Prior Experience with Test Apparatus") + theme_classic (base_size = 22) + theme(legend.position = "none") +scale_color_


##Pecks - testing for motor inhibition

mod3 <- glmer ( Peck ~ Thwarted + X.80 + ScaleTotInt + Sex + ScaleCond + Test + Thwarted:Test + Thwarted:X.80 + Thwarted:ScaleTotInt + Thwarted:X.80:Test + Thwarted:ScaleTotInt:Test + (1|Pen/Bird), 
                family = poisson, 
                data = RefThwart,
                glmerControl(optimizer = "bobyqa", optCtrl = list(maxfun = 100000)))
summary (mod3)

#check residuals for normal distribution
sresid<-resid(mod3,type='pearson')
hist(sresid)

#plot residuals vs fitted values, check for homoscedasticity
fits<-fitted(mod3)
plot(sresid~fits)

##Output in sjPlot of Table and Figure. Order of terms determines structure of axes etc.
tab_model (mod3,
           show.std = TRUE,
           show.ci = FALSE,
           show.se = TRUE)

##Output in sjPlot of Table and Figure. Order of terms determines structure of axes etc.
tab_model (mod3,
           show.stat = TRUE,
           show.se = TRUE)

ESMfig3a <- qplot(x = X.80, y = Peck, data = RefThwart, color = Thwarted, facets = ~Test) +
  geom_smooth(method = "lm")
ESMfig3a + labs ( y = "Number of Pecks", x = "Level of Learning") + theme_classic (base_size = 22) + theme(legend.position = "none")

ESMfig3b <- qplot(x = ScaleTotInt, y = Peck, data = RefThwart, color = Thwarted, facets = ~Test) +
  geom_smooth(method = "lm")
ESMfig3b + labs ( y = "Time to take Reward Worm (s)", x = "Prior Experience with Test Apparatus") + theme_classic (base_size = 22) + theme(legend.position = "none")
